# Supplementary material for: Original speech and its echo are segregated and separately processed in the human brain
Source: PLoS Biol. 2024 Feb 15;22(2):e3002498. doi: 10.1371/journal.pbio.3002498 (PMC10868781; doi:10.1371/journal.pbio.3002498)
Supplement: S3 Audio — (ZIP) [file pbio.3002498.s009.zip]

Archive with 2 entries (2 files):
- S3_audio_echoic speech_exp3.wav
- S3_audio_vocoded speech_exp3.wav
